# Supplementary material for: Mucosal Immune Responses in People Living with HIV May Confer Protection from SARS-CoV-2 Infections After COVID-19 Vaccination
Source: Vaccines (Basel). 2026 May 30;14(6):493. doi: 10.3390/vaccines14060493 (PMC13308110; doi:10.3390/vaccines14060493)
Supplement: Supplementary file 1 [file vaccines-14-00493-s001.zip]

Archive with 1 entries (1 files):
- vaccines-4311120-supplementary.pdf
